# Supplementary material for: Methotrexate-Induced Liver Injury Is Associated with Oxidative Stress, Impaired Mitochondrial Respiration, and Endoplasmic Reticulum Stress In Vitro
Source: Int J Mol Sci. 2022 Dec 1;23(23):15116. doi: 10.3390/ijms232315116 (PMC9735468; doi:10.3390/ijms232315116)
Supplement: Supplementary file 1 [file ijms-23-15116-s001.zip]

Archive with 2 entries (2 files):
- ijms-2018946-supplementary_v1.pdf
- Supplementary_Data.xlsx
