# Supplementary material for: Methotrexate-Induced Liver Injury Is Associated with Oxidative Stress, Impaired Mitochondrial Respiration, and Endoplasmic Reticulum Stress In Vitro
Source: Int J Mol Sci. 2022 Dec 1;23(23):15116. doi: 10.3390/ijms232315116 (PMC9735468; doi:10.3390/ijms232315116)
Supplement: Supplementary file 1 [file ijms-23-15116-s001.zip › Supplementary_Data.xlsx]

## Sheet: Figure 1A
	Condition	DMSO, 0.12%	MTX in [nM]
			4	7	15	29	59	117	234	469	938	1875	3750	7500	15000	30000	60000	120000
	Viability in % to solvent control	99.9262	93.0212	96.1012	70.4374	74.2188	73.8708	70.4591	67.4062	75.8594	72.2968	75.9804	71.291	68.915	69.4859	67.1779	65.2845	70.9607
		100.127	89.8514	97.1587	79.388	72.2411	70.7337	68.6459	68.4461	75.0629	71.5642	75.2178	69.441	69.1393	70.5148	67.0365	65.994	71.5152
		99.9465	80.6462	98.5166	86.3147	74.5436	71.295	69.0863	67.9268	75.1566	72.1106	76.486	71.5288	70.504	72.4123	66.8571	66.3039	72.1786
		102.517	83.4914	98.3	71.4752	72.2387	72.5187	70.5905	72.5712	75.4191	77.6435	74.8765	74.6987	72.3504	71.4765	70.1933	71.7755	75.7786
		100.464	86.284	101.07	72.5416	73.7993	73.2593	71.078	73.192	74.4456	76.1637	72.8836	72.8513	70.0694	70.5124	70.7481	69.9334	71.7485
		97.0184	98.81	99.64	73.9487	74.2207	74.7957	73.565	70.8437	76.6754	73.8531	71.7027	69.8082	71.1157	71.595	70.1273	69.6426	71.9976
		96.82	106.97													74.58	75.07
		100.93	96.19													76.07	80.08
		102.25															76.54

## Sheet: Figure 2A
		DMSO, 0.06%	7 nM MTX	117 nM MTX	234 nM MTX	30,000 nM MTX
	Fold change	0.501	1.584	1.72508	1.234	1.346
		1.452	1.082	1.41585	1.398	1.078
		1.374	1.403	1.25847	1.634	1.883
		1.087	0.933		1.58	1.735
		1.157	1.064		1.919	1.647
		0.796	1.149		1.778	1.361
		1.02574	0.940609		1.53333	1.97475
		0.905425	1.20303		1.10701	1.45062
		1.07674	1.15402		1.4406

## Sheet: Figure 2C
		DMSO, 0.06%	MTX 30,000 nM
	QSIV in %	100	128.982
		100	111.498
		100	106.211
		100	124.22

## Sheet: Figure 3B
		No NAC					125 uM NAC
		DMSO, 0.06%	7 nM MTX	117 nM MTX	234 nM MTX	30,000 nM MTX	DMSO, 0.06%	7 nM MTX	117 nM MTX	234 nM MTX	30,000 nM MTX
	QSIV (MitoSOX/Celltracker)	0.787946	0.694628	1.30032	1.71717	1.81156	0.409333	0.262546	0.7959	0.64515	0.873678
		0.537065	0.996211	0.693916	1.82402	2.26918	0.289786	0.519497	0.472566	0.686316	0.851928
		0.710271	0.558864	0.491681	1.12208	2.10694	0.697258	0.308564	0.560605	0.518511	1.01871
		0.626218	0.54089	0.819847	1.11535	1.54377	0.65151	1.31275	0.749948	0.405029	1.1767
		0.722377	0.794689	0.971524	1.10485	1.9525		0.512185	0.576009	0.826711	1.24679
					1.32976	1.5881			0.436364	0.671441

## Sheet: Figure 3C
		No NAC					125 uM NAC
		DMSO, 0.06%	7 nM MTX	117 nM MTX	234 nM MTX	30,000 nM MTX	DMSO, 0.06%	7 nM MTX	117 nM MTX	234 nM MTX	30,000 nM MTX
	Viability in % to solvent control	95.1105	105.151	103.785	96.5077	73.309	97.7235	101.552	97.3297	102.132	71.7723
		102.704	105.278	106.096	103.683	73.6793	96.2074	102.228	97.6529	98.6538	71.6527
		102.185	109.038	105.502	101.42	80.5917	102.501	105.114	108.508	101.245	71.5962
		95.4203	95.7624	95.2215	86.8224	68.8282	98.311	97.3969	100.242	89.5083	76.006
		101.811	102.326	102.312	90.2963	70.1786	98.4268	102.012	103.945	94.7125	80.9052
		102.769	100.143	99.6421	95.0352	72.7844	106.927	105.82	106.557	97.1788	79.7403
		95.8884	93.9985	96.5104	92.1431	82.215	92.0183	94.6755
		100.579	101.173	95.9906	88.7566	74.5781	98.4424	95.1142
		103.533	105.113	98.2265	85.5878	76.0706	97.6634	98.1306
		95.2032	110.907		78.8639	65.9629	95.8497	107.995
		99.4864	104.559		79.3855	65.3865	93.5253	111.189
		105.31	107.794		80.6352	66.0175	94.7758	95.9924
		98.9488	98.8469
		100.043	111.91
		101.008	110.673
		96.8196	98.3034
		100.927	101.07
		102.253	99.6378
		100.104	100.903
		101.264	99.2347
		98.6316	104.531

## Sheet: Figure 4B
		Elapsed time	DMSO, 0.06%																																		7 nM MTX
	Basal OCR	0	143.771	160.787	130.914	155.635	140.741	152.703	115.708	162.212	110.586	137.504	166.08	157.873	154.159	139.049	162.363	183.761	171.452	131.457	146.204	122.373	151.92	142.188	157.169	137.186	153.607	154.246	126.838	124.111	128.119	130.02	100.277	137.934	140.215	142.881	114.025	139.446	147.853	153.872	148.077	147.893	133.68	122.488	142.05	144.526	148.761	163.14	155.757
		6	136.193	151.205	120.697	146.659	128.449	148.675	110.648	154.882	107.489	126.936	161.911	150.552	147.654	132.459	151.661	170.905	160.928	125.809	137.692	115.957	143.145	130.47	152.866	137.435	151.173	146.083	114.873	115.089	117.339	126.252	97.3414	138.848	133.734	140.606	106.07	127.658	133.293	142.173	131.749	139.559	125.154	117.014	137.935	140.758	139.955	151.177	142.908
		12	133.528	148.484	119.638	142.446	124.301	149.221	110.882	153.13	103.095	123.301	160.679	148.192	145.834	129.904	148.689	163.706	158.29	124.731	135.274	114.102	141.055	131.69	152.676	136.316	151.246	145.237	108.604	114.503	115.751	125.634	98.0627	139.916	136.191	142.863	102.09	123.247	129.316	138.648	125.698	138.454	131.53	115.505	137.99	138.571	136.329	146.803	138.028
		17	133.514	149.191	118.956	143.244	124.218	151.427	111.919	154.671	102.636	123.303	162.431	147.297	145.469	130.503	148.023	163.007	157.331	125.695	135.731	114.647	141.37	136.224	153.367	137.744	152.216	144.884	106.683	114.947	115.537	124.68	99.6599	141.017	136.775	143.582	101.289	122.798	127.929	138.263	127.17	139.151	133.153	114.243	138.734	139.107	135.313	145.803	136.619
		23	133.56	149.328	118.817	143.051	123.602	151.842	112.227	155.714	101.971	123.048	163.434	147.356	145.393	130.123	146.468	161.389	155.784	125.649	135.632	113.933	140.311	134.771	152.919	137.92	151.908	144.018	107.564	116.519	115.374	126.137	100.99	143.449	137.672	144.731	100.76	122.608	127.055	137.821	126.514	139.976	131.626	113.192	139.065	139.343	134.72	145.257	135.265
		29	132.8	148.88	118.291	143.225	123.49	151.448	112.679	156.441	101.232	122.223	164.328	147.597	145.053	130.575	146.028	160.023	154.943	125.59	134.935	112.919	139.869	135.834	152.628	138.111	152.06	143.344	108.335	117.344	116.08	126.853	100.72	144.668	138.264	149.097	101.037	121.934	126.271	137.058	125.489	141.132	129.478	112.096	138.712	139.37	134.008	144.474	134.765
	Oligomycin	35	81.1064	103.455	67.3465	82.6334	72.0038	88.9875	70.4082	97.901	59.8263	74.4125	100.719	88.3992	86.9732	77.0173	87.1698	95.3107	93.3755	127.5197*	84.0786	71.3934	89.2909	96.8738	95.9941	74.0463	102.138	89.4688	72.7346	74.2995	61.0279	79.668	65.5392	85.5797	86.2118	80.2551	61.3841	72.2913	74.0459	84.5551	71.1176	78.6727	72.3047	65.6423	82.0489	82.9068	80.7143	87.362	83.9044
		41	83.7176	90.4317	68.6868	85.7253	73.1219	92.4557	76.1121	100.687	64.5321	76.4004	103.599	91.5243	91.3814	78.7135	89.6191	96.622	96.2903	126.2454*	85.1852	72.1124	90.4884	87.5582	97.2431	83.6386	101.559	91.2656	78.2736	78.481	62.2713	79.8111	67.6099	88.0795	88.3685	88.2828	64.0103	74.1271	75.4034	85.0892	73.8797	83.4183	75.132	66.3075	85.4294	87.7363	83.128	88.8609	85.1622
		47	85.7565	89.2119	70.034	88.9555	74.4318	93.8249	77.0678	104.555	65.4762	77.8372	108.002	95.662	95.1616	81.7836	92.1508	100.325	98.6593	126.6768*	88.9158	74.4976	93.6236	95.2113	100.809	84.5264	105.451	93.6427	81.0524	79.8066	64.2865	80.8697	70.3733	90.2754	91.7895	90.4179	64.5742	75.0129	76.0603	85.2803	75.1984	87.198	76.5384	64.5409	87.0539	90.1796	85.369	91.4638	87.4383
		52	87.6095	91.57	71.5664	92.276	75.8819	96.2695	77.1104	108.258	66.34	79.0596	112.992	99.1813	97.8715	84.793	95.0427	103.233	101.094	126.1248*	91.3328	76.8881	96.573	94.8522	103.869	86.9265	108.496	96.7534	84.2455	83.3111	65.8945	82.5215	71.953	92.7293	94.1422	94.5199	65.6046	76.7404	76.8136	86.6424	77.5973	90.2488	77.2682	66.0504	88.8231	92.576	87.9819	93.8674	90.0367
		58	89.4087	94.0901	72.6804	95.1721	77.5975	99.457	78.5711	111.667	68.0336	81.2914	115.973	101.057	99.6746	86.8871	97.2419	105.073	103.136	126.247*	93.7629	78.9856	99.3955	99.0794	106.75	89.4693	111.456	99.099	86.4821	85.5338	66.7209	83.8754	73.6483	95.776	95.7586	96.4661	68.1069	78.1562	77.9127	87.9464	79.4362	92.9537	78.2488	67.2442	91.6179	94.4259	89.5255	95.685	92.1378
		64	91.2966	96.7223	74.7677	97.5748	78.744	101.124	80.242	113.652	69.0742	82.454	119.355	103.346	100.864	88.948	99.7484	107.324	104.702	126.0361*	95.727	81.3841	101.931	100.902	109.148	93.041	113.99	101.99	88.8516	87.5185	69.4992	85.6266	75.6478	97.8433	98.4037	102.114	69.6005	79.5106	79.4468	89.8083	81.586	94.7659	76.9414	67.588	92.9059	96.4518	90.6311	97.5995	93.6154
	FCCP	70	242.898	284.999	241.647	312.839	225.294	285.995	197.481	341.545	227.578	217.179	124.577425*	107.0661*	105.0759*	312.952	330.095	379.078	315.831	127.446*	292.291	218.499	324.709	291.386	353.614	316.588	378.915	295.17	231.707	265.575	242.652	238.533	239.288	252.26	320.02	307.726	219.764	226.07	222.33	270.714	232.941	309.66	243.392	185.125	257.453	258.713	94.20924*	320.909	316.606
		76	212.66	266.381	233.118	285.735	212.857	268.212	184.588	286.761	218.33	198.105	126.284291*	107.5426*	105.3674*	299.591	304.042	383.159	286.724	126.263*	275.376	208.335	322.776	291.17	315.853	310.458	325.955	274.137	218.185	240.334	216.324	227.01	231.944	241.922	289.063	276.873	217.579	205.283	213.036	256.089	228.928	303.928	229.309	173.466	235.764	233.522	94.61374*	292.771	309.953
		82	200.551	261.105	223.377	277.701	207.431	260.341	182.071	271.356	212.943	196.326	127.897301*	109.0933*	106.1194*	293.718	289.711	361.884	274.225	126.5502*	272.06	208.695	314.759	285.431	306.5	296.928	307.554	265.784	217.695	232.461	210.886	220.714	227.52	234.992	277.959	263.466	211.398	199.478	209.161	247.116	222.084	294.055	223.526	171.95	236.047	229.263	95.906*	280.826	296.853
		87	191.288	254.901	214.175	267.178	203.506	254.206	183.854	265.412	208.467	195.573	129.820374*	110.3626*	106.7462*	284.12	279.248	345.651	265.966	125.9899*	264.676	207.319	304.906	274.745	297.061	285.982	295.896	258.575	216.219	225.871	207.359	215.696	221.378	230.168	268.182	255.131	207.299	197.108	205.774	239.866	216.474	285.42	220.007	170.959	236.242	229.356	97.36398*	271.335	284.745
		93	181.953	248.621	205.407	258.655	199.821	248.911	187.089	262.529	203.652	195.088	130.292414*	111.5749*	107.3923*	270.647	267.755	329.818	257.932	126.0021*	258.087	206.262	295.383	265.796	291.218	279.637	289.722	253.767	214.267	220.612	204.362	211.695	216.178	226.571	260.247	249.057	201.845	193.522	202.616	234.027	211.753	277.569	217.18	169.881	234.118	230.258	97.49377*	259.664	270.822
		99	173.245	243.717	198.51	253.015	197.139	245.651	191.217	261.974	200.406	194.546	131.326998*	111.9621*	107.8247*	260.974	258.468	317.009	252.641	126.0473*	251.701	205.284	288.343	258.287	286.476	275.092	286.072	249.649	209.828	211.666	199.018	205.748	208.747	221.031	251.412	241.867	198.416	190.96	200.278	230.105	210.675	269.613	215.869	170.021	233.096	232.082	98.61521*	251.436	259.575
	Rotenone/Antimycin A	105	97.0709	138.023	78.6527	214.696	195.993	212.863	196.2795*	261.7413*	198.3587*	194.9408*	75.8343	64.9066	62.6155	155.7199*	253.2493*	305.6485*	248.9519*	66.3695	137.842	126.637	280.6542*	194.798	284.4211*	270.7292*	283.808*	248.3205*	91.2935	123.955	91.1913	108.878	89.8909	119.152	125.246	142.475	89.5028	100.951	77.107	112.418	148.029	242.604	191.75	156.603	232.7597*	234.6893*	62.5022	110.648	92.5914
		111	82.251	105.957	68.1119	141.697	190.618	121.421	191.9769*	255.7369*	190.6604*	190.6318*	67.0911	61.5931	58.0123	95.77358*	242.5031*	289.716*	239.3406*	63.4174	111.893	87.3911	268.0669*	103.561	277.4726*	263.4399*	277.2402*	242.2391*	89.7105	103.8	81.7771	97.9503	74.8223	104.661	90.231	91.3617	76.4427	84.2468	73.7722	94.0526	75.7896	136.614	97.731	96.3745	226.9942*	229.8411*	52.6424	100.104	92.9291
		117	79.1347	101.034	67.1163	107.184	186.461	103.878	188.3044*	250.4323*	184.7054*	187.3619*	63.818	58.9066	55.5601	88.44002*	233.9712*	276.2728*	230.6408*	60.264	103.527	80.7238	255.8649*	97.3411	270.9134*	253.1251*	272.4824*	237.0075*	85.3565	93.3841	78.0174	94.243	73.3144	103.664	89.7508	88.26	75.7515	80.6263	73.6133	91.6448	75.1633	103.119	82.8553	79.1767	222.6424*	225.5988*	49.9443	95.0423	89.4049
		122	76.5504	98.373	64.0711	100.605	180.673	103.265	184.2764*	243.8081*	176.7715*	182.2121*	62.1985	56.1367	53.606	86.26053*	225.5043*	263.3423*	222.0189*	58.4924	101.316	75.0764	244.4453*	91.0376	263.3685*	244.109*	267.1454*	231.4988*	80.6253	87.8196	73.0146	89.9882	69.0843	101.305	87.566	86.0914	73.5347	78.9915	71.3085	88.2683	74.332	100.936	81.4273	78.9691	217.9768*	221.6949*	48.9243	91.9067	85.0694
		128	74.8777	96.1604	63.0135	99.1594	176.148	102.574	180.2359*	236.2361*	168.8787*	177.5072*	61.218	54.7489	52.3591	84.68164*	217.3258*	250.6723*	213.7767*	57.169	97.2372	70.5225	231.5166*	85.4742	253.8098*	226.123*	261.8462*	222.6897*	77.091	83.4587	69.4035	84.9169	64.6404	97.4335	84.8594	83.276	72.1385	77.121	69.6392	86.198	73.3744	98.9561	79.3692	78.6423	214.3236*	217.4256*	47.1961	89.5813	81.445
		134	73.3947	93.5092	61.1221	97.3451	170.482	100.519	175.8865*	227.8902*	161.7003*	172.5859*	60.4146	53.1516	52.2123	82.50667*	208.9833*	239.1434*	205.6632*	56.0166	90.3654	66.2318	223.2024*	78.8147	242.6785*	208.9393*	256.293*	215.8963*	72.7987	80.0367	65.7954	82.0558	60.9375	93.4727	81.2223	80.1062	69.9774	75.7973	67.319	84.3952	70.9651	96.693	77.1666	77.0316	209.6781*	212.3716*	47.208	87.1124	78.9247
		Excluded values: ports were not injected
[truncated: 114 more columns]

## Sheet: Figure 4C
		DMSO, 0.06%	7 nM MTX	117 nM MTX	234 nM MTX	30,000 nM MTX
	SRC	154.898	130.048	109.572	86.6333	82.951
		137.681	149.202	118.303	73.8348	76.7066
		185.635	120.731	97.198	159.187	112.798
		115.765	61.8693	158.244	62.5119	54.608
		64.8712	192.705	134.239	66.6995	106.392
		108.642	171.793	81.8084	124.582	106.008
		98.1537	105.172	91.2361	98.8243	85.7414
		130.144	75.7885	61.4214	71.9817	86.5973
		80.208	76.9129	79.5295	113.165	73.3763
		109.667	105.013	75.3284	86.2866	99.7865
		75.3731	89.6929	97.6984	55.4978	64.5212
		125.421	149.013	79.8948	71.7778	64.2335
		107.395	94.11	51.9247	102.32	55.9549
		73.4169	57.8105	75.5727	111.73	120.303
		131.454	99.7056	122.507	81.1158	156.607
		93.4105	95.2531	100.926	122.999	69.6359
		165.534	89.1101	136.245	109.334	164.479
		142.606	89.8954	130.634	76.5862	142.086
		154.849	158.402	98.4929	109.424	92.3576
		156.662	156.791	103.798	61.771	87.1155
		161.984	108.402	125.263	94.1757	41.9139
		119.878	159.842	68.8425	78.7724	99.8464
		105.834	157.62	78.4239	53.6167	68.161
		115.668	92.665	124.764	125.721	73.5705
		95.4002	91.0694	72.8051	87.6286	84.2645
		93.3034	125.108	97.3019	55.5132	45.5558
		124.667	104.053	105.046
		93.5186	96.1873	67.133
		140.672	108.121
		121.727	115.746
			100.475

## Sheet: Figure 5A,B
		Elapsed Time	DMSO 0.06%												234 nM MTX												30,000 nM MTX												125 μM NAC, DMSO 0.06%
	Basal OCR	0	180.851	169.206	165.712	147.069	155.299	163.553	190.271	149.593	143.595	143.468	145.791	160.1	178.633	168.624	152.299	161.254	158.798	161.155	171.196	167.126	166.477	158.677	147.864	175.315	173.773	153.859	161.777	163.364	166.467	184.431	161.1	167.375	150.737	164.247	146.881	157.753	161.791	150.018	162.895	147.532	143.91	156.071	155.195	147.741	151.385	136.198	141.161
		6	175.417	163.151	151.062	143.503	150.977	144.221	178.912	138.551	135.832	138.315	139.05	154.127	169.96	154.333	143.329	151.023	149.789	147.018	165.134	152.543	152.441	151.078	140.2	165.43	164.042	142.852	152.408	151.584	151.244	173.971	155.029	152.535	140.27	153.145	144.32	149.676	152.626	135.532	148.494	133.173	136.685	145.801	146.344	135.218	145.446	126.155	140.51
		12	175.702	162.095	149.246	143.254	149.256	143.083	177.193	134.292	133.304	135.8	136.065	151.164	167.821	149.587	140.696	146.857	144.441	144.695	164.492	146.023	149.112	147.012	137.152	160.956	161.724	139.494	151.215	147.393	147.052	171.37	154.299	147.372	136.144	150.118	142.67	146.057	150.756	131.858	143.944	129.687	134.182	143.213	144.638	130.781	143.75	122.372	141.969
		17	176.832	162.381	149.946	143.157	148.95	145.039	177.69	133.361	132.068	134.717	134.574	150.067	167.538	147.782	140.031	144.969	141.529	143.722	164.815	144.248	148.226	145.034	135.629	158.742	161.36	138.54	149.951	147.452	144.591	170.31	154.838	145.246	135.564	148.056	141.077	144.374	150.916	130.995	142.224	128.728	132.93	141.505	144.418	129.998	143.743	122.228	142.012
		23	177.038	161.48	149.42	142.909	148.271	144.336	177.273	132.329	131.406	134.272	134.055	149.19	166.315	145.435	138.836	143.406	139.996	142.892	163.46	143.421	147.371	143.597	134.884	158.026	160.617	137.379	150.758	146.042	144.018	169.431	154.136	143.64	134.341	147.195	140.216	143.702	150.757	129.528	140.633	128.044	131.655	140.366	143.669	129.959	143.03	123.128	142.098
		29	177.348	161.436	148.957	143.233	148.131	143.359	177.655	131.703	130.782	133.84	133.169	147.908	166.592	144.155	137.9	142.122	137.798	142.235	159.291	141.655	146.311	142.061	133.745	156.106	160.568	136.866	150.367	146.351	142.457	168.179	154.297	141.728	132.751	145.874	139.04	142.122	151.198	128.525	139.609	128.768	131.328	139.788	143.833	128.782	142.196	123.414	141.305
	Oligomycin	35	161.146	144.872	131.691	125.139	125.452	123.725	164.938	85.504	81.4737	82.4452	91.1813	93.9501	143.144	128.92	106.75	122.347	134.281*	122.668	145.426	81.9768	86.6031	86.1301	84.6097	91.7779	132.802	125.389	122.927	130.059	120.407	153.38	135.465	92.4298	80.8401	84.6614	85.5887	84.9792	152.0988*	121.9257*	117.842	120.778	107.099	133.342	121.428	84.2077	89.65	77.3118	91.0119
		41	152.965	138.639	122.553	115.733	116.263	109.767	165.315	87.6452	84.8418	86.1471	92.6087	100.817	125.721	119.128	92.6363	109.61	131.2861*	110.409	141.642	87.2753	91.9815	91.1498	89.1934	100.912	116.564	119.04	105.422	123.861	102.897	147.462	121.787	89.137	83.3751	90.8154	87.6888	90.8458	150.6386*	121.7202*	103.155	121.302	93.3881	134.831	110.93	86.7367	93.2074	83.9722	91.3393
		47	148.601	133.086	114.233	109.967	111.343	105.059	162.09	90.6245	88.2029	89.9521	96.5561	106.825	115.875	112.32	87.7158	99.5701	127.9594*	102.079	134.583	92.3483	96.942	95.743	94.7078	108.494	107.005	113.67	97.9473	119.124	93.0968	140.353	111.053	91.8968	86.3779	96.3043	92.1995	96.375	149.7035*	119.9696*	94.3097	120.842	87.5039	133.849	103.947	90.7134	96.6337	88.1246	94.9105
		52	144.945	128.29	108.56	105.817	107.55	102.041	159.443	94.8078	92.0288	93.988	100.318	111.511	110.279	106.887	85.8722	94.0014	125.4341*	95.9835	127.659	95.7434	101.025	99.648	98.5811	113.637	101.474	109.245	92.2086	111.93	87.4577	133.553	103.986	96.1059	90.0001	100.103	96.0116	99.8265	149.3614*	117.8881*	90.1921	119.405	84.1287	132.035	98.9294	95.7319	101.388	92.0672	99.4605
		58	142.605	123.859	104.869	101.794	104.427	99.0654	155.843	99.5094	95.481	97.9702	103.426	114.506	106.954	101.246	84.553	90.0648	122.1632*	91.3714	120.686	97.8828	103.096	101.216	99.5267	115.597	98.364	105.184	89.9186	104.791	83.6617	126.861	99.3517	99.7874	91.7999	101.92	98.4747	101.227	148.1689*	114.775*	88.0523	117.935	81.8448	129.918	96.0795	99.2156	105.197	95.7476	103.859
		64	141.331	121.75	104.627	100.195	103.384	97.7765	153.846	102.793	97.0083	99.0246	104.514	115.423	106.067	98.5373	84.6794	87.5431	119.819*	90.3183	116.752	98.8738	103.68	101.912	99.8611	115.578	97.6819	101.722	88.2875	100.915	83.1707	121.964	97.5781	101.76	92.3356	101.66	99.0599	100.841	148.3024*	113.2792*	87.8383	116.3	81.9428	129.042	95.3365	101.203	106.775	97.266	106.434
	FCCP	70	428.553	365.422	338.23	278.706	289.748	307.426	405.569	280.419	261.769	258.047	246.19	313.891	360.085	278.183	261.369	244.155	252.542	257.573	304.491	293.754	297.921	275.131	271.027	345.76	321.56	236.987	295.667	274.228	265.212	298.037	283.334	325.588	249.116	300.847	281.106	229.265	150.0175*	276.362	271.438	241.604	253.975	337.374	283.359	275.289	322.44	271.082	263.507
		76	355.981	345.496	317.925	250.708	287.057	289.344	373.623	271.352	255.212	248.463	226.129	292.951	350.567	277.616	256.742	230.65	247.931	243.657	300.373	278.405	275.704	261.547	241.764	303.228	297.39	233.221	280.101	272.95	253.072	296.921	262.738	316.9	234.342	268.657	257.132	218.966	148.2879*	263.693	244.791	247.979	237.52	334.725	278.144	270.403	316.286	259.578	253.555
		82	328.728	334.567	305.409	246.655	286.012	283.668	359.827	261.88	247.16	241.47	222.829	279.233	332.713	277.618	254.831	227.908	251.353	237.525	296.221	262.519	258.996	246.864	229.198	278.587	284.585	234.317	271.299	271.946	245.98	297.462	257.994	295.23	221.663	251.049	247.748	211.814	147.0793*	269.69	238.272	259.792	231.405	317.544	275.788	257.381	302.67	246.735	247.372
		87	317.711	325.817	292.973	241.661	278.767	276.421	351.711	250.518	236.42	234.018	220.722	268.464	317.027	275.292	248.456	223.322	257.02	230.789	292.67	250.152	238.059	226.986	215.515	255.841	272.551	234.134	262.215	267.103	237.579	293.771	252.924	279.726	211.257	236.845	240.899	205.314	145.8939*	273.235	231.369	266.617	225.81	308.581	273.002	245.012	288.847	235.27	241.31
		93	310.409	316.63	279.811	237.531	270.518	269.154	347.554	242.054	223.466	227.295	216.585	257.857	302.999	270.367	242.031	217.477	261.513	223.31	289.731	234.051	219.342	202.836	200.619	231.196	261.282	232.808	252.938	260.468	229.181	289.033	247.933	260.115	193.145	227.521	224.344	197.597	144.5678*	271.651	224.176	271.142	218.973	306.476	268.043	234.96	276.558	225.821	235.963
		99	302.981	307.782	268.329	233.514	263.166	261.937	345.478	223.047	213.308	223.641	207.166	245.697	291.274	264.699	236.118	213.212	261.938	218.738	285.604	217.52	202.593	175.737	182.368	212.612	252.194	231.818	244.49	255.555	222.414	283.91	243.617	228.866	177.596	212.129	198.441	183.488	144.2706*	268.402	217.392	273.993	213.367	306.962	263.907	226.703	266.443	218.565	231.457
	Rotenone/Antimycin A	105	144.638	189.083	93.8754	128.179	259.2528*	256.4291*	345.2717*	188.208	205.0866*	221.7423*	194.8522*	230.0363*	130.387	116.575	110.82	109.729	216.598	211.44	282.4306*	193.638	180.517	157.1335*	173.6131*	195.0002*	148.576	152.26	136.867	190.916	216.9197*	255.709	241.6827*	186.909	159.888	199.0587*	182.6926*	170.9907*	71.7908	116.945	120.929	216.911	207.9605*	304.738	261.26*	214.188	244.978	209.541	225.789
		111	127.535	137.901	97.1338	108.899	249.8568*	244.3933*	335.9952*	124.957	191.0102*	214.8908*	178.7908*	214.819*	106.403	99.1881	98.3333	91.4259	116.791	162.263	272.5336*	164.464	137.156	144.5378*	157.5466*	181.769*	102.876	110.555	104.989	150.656	202.4257*	192.22	233.6442*	142.189	136.462	185.383*	159.3605*	158.4496*	67.2453	106.982	92.5583	140.442	189.8517*	237.437	252.6884*	171.905	175.537	174.906	207.482
		117	122.245	121.022	96.7956	98.0291	242.9087*	235.9705*	326.3423*	106.383	178.5859*	210.276*	168.5192*	203.0004*	100.253	93.6085	89.8711	83.1343	88.2489	108.623	263.7568*	131.241	111.832	136.4769*	150.1702*	168.9599*	95.7952	97.114	96.7564	124.1	183.908*	139.692	227.1988*	105.538	113.79	174.9894*	145.7923*	149.8593*	66.7257	100.819	88.626	112.87	159.3471*	159.758	244.9942*	130.25	135.917	141.387	183.717
		122	119.335	113.1	94.8656	92.603	234.77*	225.6294*	314.984*	98.0761	164.7906*	204.3166*	155.6344*	192.5144*	96.7552	90.1597	84.1156	78.7774	81.8082	89.7201	253.1774*	107.507	98.9137	127.5134*	144.4193*	151.6643*	92.1373	92.341	92.7716	110.904	160.0391*	119.253	220.57*	80.4713	96.1987	167.9561*	135.3096*	142.1392*	65.3461	95.3263	86.0134	106.939	130.9105*	127.396	237.04*	106.84	120.605	120.033	163.068
		128	118.848	108.785	92.242	91.0216	227.5616*	218.0083*	304.1332*	85.6665	155.6814*	200.3154*	142.7281*	185.4628*	94.9528	88.028	80.5619	76.5388	80.263	87.1997	243.5936*	90.2604	92.6288	122.2597*	138.0363*	135.8449*	90.9055	89.8747	89.5029	105.15	144.6506*	113.707	215.1364*	68.9008	87.5503	159.2854*	125.7142*	136.0599*	64.7882	91.1183	83.6283	105.193	116.2842*	118.04	229.4966*	98.3353	117.033	110.498	152.089
		134	117.907	106.691	90.9509	89.2991	220.4709*	209.6825*	292.7328*	76.3278	150.2281*	196.4207*	135.66*	175.4156*	93.2705	86.5862	78.8748	74.8809	78.5185	85.6485	234.8751*	80.7679	89.347	117.7082*	132.5083*	126.0631*	89.8064	88.7294	88.1729	102.335	135.9887*	111.239	209.5754*	64.6187	83.5259	153.6861*	120.3696*	130.365*	65.4982	87.4753	82.364	103.363	108.8973*	113.161	222.5286*	91.6577	114.208	102.406	138.606
		Excluded values: ports were not injected
[truncated: 24 more columns]

## Sheet: Figure 5C
		No NAC			125 uM NAC
		DMSO 0.06%	234 nM MTX	30,000 nM MTX	DMSO 0.06%	234 nM MTX	30,000 nM MTX
	SRC	163.529	156.301	117.913	136.096	143.446	126.954
		169.327	122.31	92.3824	91.6066	122.396	75.7568
		148.056	107.743	115.039	127.532	82.4763	86.8797
		104.275	77.8488	116.677	95.06	94.3476	91.0203
		129.064	109.991	92.9348	174.153	77.957	88.9415
		134.06	88.3123	120.24	127.358	77.0089	143.615
		184.128	130.117	102.474	117.878	101.828	69.1127
		118.24	106.897	134.755	150.616	81.1274	53.0305
		105.058	97.1128	76.2189	117.259	78.7572	51.0663
		102.087	83.6071	98.0689	104.018	89.4149	64.3718
		86.1527	85.1693	99.2442	121.912	103.515
		124.256	108.775	60.4601		61.8951

## Sheet: Figure 7
		Fold Change	DMSO, 0.06%									TGF-β1 1.0 ng/mL									7 nM MTX									117 nM MTX									234 nM MTX									30,000 nM MTX
		hTERT-HSC	1.013	1.009	0.978	1.068	0.923	1.014	0.981	0.964	1.058	0.873	0.861	1.078	1.181	1.021	1.102	0.872	0.931	1.069	0.809	1.082	0.995	1.419	1.169	1.091	1.13	1.233	1.207	4.768	4.387	4.735	2.928	2.898	2.77	3.014	2.588	2.802	7.612	4.719	7.772	2.007	2.428	2.713	2.261	2.348	2.423	4.919	6.056
		Co-culture	0.934	0.954	1.122	1.014	1.01	0.976	1.05	0.969	0.983	0.866	1.335	0.836	1.046	1.149	1.025	1.129	0.953	1	1.051	1.099	1.103	1.039	0.868	0.923	1.053	0.979	1.121	1.934	1.571	2.139	2.282	2.227	2.219	1.424	1.371	1.699	2.161	1.995	1.761	3.931	4.302	5.223	2.378	2.878	3.329	2.588	2.002
[truncated: 7 more columns]

[truncated: 4 more sheets: Supplementary Figure 1, Supplementary Figure 2, Supplementary Figure 3A, Supplementary Figure 3B,C]
